# Supplementary material for: Ectopic expression of Aspergillus flavus uricase and URAT1 in therapeutic cells promotes intracellular degradation of uric acid in hyperuricemic mice
Source: PLoS One. 2026 Apr 20;21(4):e0347534. doi: 10.1371/journal.pone.0347534 (PMC13094949; doi:10.1371/journal.pone.0347534)
Supplement: S2 File — (XLSX) [file pone.0347534.s012.xlsx]

## Sheet: Fig 3 data
	In vitro UA lowering (data for Fig 3)
	Time	RAW-afUri-Urat1 (μmol/L)			RAW-afUri-Igκ (μmol/L)			RAW-afUri (μmol/L)			RAW-Ctrl (μmol/L)
	0h	596	549	523	544	480	462	523	539	548	554	532	539
	24h	338	366	383	0	3	0	592	535	565	594	567	599
	48h	63	66	72	1	2	1	521	547	633	587	567	574
	72h	1	0	1	2	4	1	619	588	628	581	578	591
	Note: This Excel file contains multiple worksheets. Click the tabs below (e.g., Fig 4 data, Fig 5 data) to access the raw data for other figures.

## Sheet: Fig 4 data
		Cell supernatant UA lowering (data for Fig4A-D)
		Time	RAW-afUri-Urat1 (μmol/L)			RAW-afUri-Igκ (μmol/L)			RAW-afUri (μmol/L)			RAW-Ctrl (μmol/L)
		0h	582	586	581	541	546	516	574	552	543	590	592	544
		24h	569	573	553	41	88	23	574	549	545	585	600	548
		48h	545	558	539	1	3	0	569	535	535	582	586	554
		72h	515	554	511	1	3	3	560	539	518	579	581	553
		URAT1 inhibition (data for Fig4E)
		Group		UA (μmol/L)
		RAW-afUri-URAT1		2	1	3
		Benzo		564	561	557
		Lesi		462	460	453
		DMSO		4	0	0
		Note: This Excel file contains multiple worksheets. Click the tabs below (e.g., Fig 4 data, Fig 5 data) to access the raw data for other figures.

## Sheet: Fig 5 data
		Yeast gavage HUA model (data for Fig 5)
		Time	Mock (μmol/L)								Model (μmol/L)								RAW-Ctrl (μmol/L)								RAW-Igκ-afUri (μmol/L)								RAW-afUri-URAT1 (μmol/L)								Rasburicase (μmol/L)
		D0	154.98	181.62	135.06	136.08	181.62	166.02	185.94	154.74	184.92	194.82	131.7	197.88	113.22	202.44	145.14	157.08	129.42	198.9	213.84	171.78	162.66	192.3	155.28	117.54	144.9	189.24	199.14	130.98	180.6	193.02	166.92	161.34	198.9	168.18	138.06	162.12	207.48	141.36	164.94	191.04	190.26	132.24	145.68	177.36	175.32	165.9	212.82
		D4	158.82	149.1	204.6	202.08	145.02	181.62	140.94	183.42	196.8	211.2	220.26	240.66	254.52	343.44	258.54	264.06	227.04	241.92	206.64	256.02	280.44	254.76	282.48	290.82	88.74	101.04	201.84	156	142.14	168.36	160.5	114.9	179.16	152.94	155.76	223.02	180.66	194.82	157.5	162.06	105.84	58.74	61.98	85.44	65.04	111.42	120.96
		D8	165.48	190.02	187.5	159.84	185.7	154.98	159.84	148.32	298.98	333.3	300.24	349.86	298.98	156.6	279.9	175.02	304.56	332.4	336.72	261.48	255.9	224.64	279.6	255.24	118.8	146.64	143.52	109.8	138.48	163.8	113.22	137.88	130.98	126.3	203.76	103.56	130.68	145.08	158.76	145.68	138.48	110.1	198.78	79.5	127.56	139.14	105.72
		D12	157.02	170.58	146.52	173.94	145.8	200.04	157.02	162.66	230.64	273.12	293.16	307.02	252.12	216.36	281.94	234	282.9	294.12	297.24	249.78	200.1	268.14	265.98	253.08	134.28	152.88	140.46	107.76	155.28	67.2	139.02	134.04	66.48	110.4	144.54	99.42	67.44	97.74	106.32	84.36	64.8	92.28	99.18	120.9	65.52	70.8	84.6
		D16	172.92	183.12	132.24	191.04	204.36	169.8	181.08	167.28	206.28	283.26	289.98	242.1	214.02	192.9	196.02	167.7	276.3	250.08	274.02	216.84	216.84	215.28	203.22	171	103.8	96.6	65.46	65.7	109.2	119.04	155.04	113.34	90.18	139.08	73.68	73.2	59.82	34.02	32.76	114.36	154.8	142.98	177.96	147.06	201.42	106.14	132.42
		Note: This Excel file contains multiple worksheets. Click the tabs below (e.g., Fig 4 data, Fig 5 data) to access the raw data for other figures.
[truncated: 1 more columns]

## Sheet: Fig 6 data
			Uox knock out HUA model (data for Fig 6)
			Group		sUA (μmol/L)
			WT		84.2	97.7	62	40.6	95.1
			Model		166.5	178.3	155.2	191.7	206
			RAW-afUri-URAT1		72.2	57.4	91.9	93.2	66.2
			RAW-IgK-afUri		140.6	96	115.3	106	123.3
			RAW-Ctrl		200.1	145	167.5	169.6	156.3
			Rasburicase		145.4	125.7	136.2	170.8	133.8
			Note: This Excel file contains multiple worksheets. Click the tabs below (e.g., Fig 4 data, Fig 5 data) to access the raw data for other figures.

## Sheet: Fig 7 data
		Rasburicase ELISA (data for Fig7A)
		Group		OD450
		RAW-Ctrl		0.65	0.62	0.58	0.58
		RAW-Igκ-afUri		2.58	2.53	2.41	2.45
		RAW-afUri-URAT1		0.65	0.59	0.53	0.69
		Rasburicase		1.21	1	1.02	1.11
		afUri ELISA (data for Fig7B)
		Group		OD450
		RAW-Ctrl		0.36	0.41	0.35	0.32
		RAW-Igκ-afUri		2.18	1.95	1.58	1.65
		RAW-afUri-URAT1		0.37	0.34	0.31	0.32
		rasburicase		0.37	0.33	0.29	0.3
		Note: This Excel file contains multiple worksheets. Click the tabs below (e.g., Fig 4 data, Fig 5 data) to access the raw data for other figures.

## Sheet: S4 Fig data
		ALT (data for S4 Fig A)
		Group		ALT (U/L)
		Mock		38.4	33.2	34.3	35.6	39.1	31.5	35.5	36.2
		Model		42.4	36	37.8	33.4	30.7	33.2	33.3	34.7
		RAW-afUri-URAT1		31.4	32.1	36.8	33.4	35.1	32.4	31.8	34.9
		RAW-Igκ-afUri		33.1	34.3	35.2	36.4	34.2	37.6	30.1	33.3
		RAW-Ctrl		33.2	33.4	34.1	34.8	35.1	37	34.1	35.2
		Rasburicase		34.7	34.9	35.6	34.3	34.8	35.7	33.1	29.4
		AST (data for S4 Fig B)
		Group		AST (U/L)
		Mock		122.3	138.7	129.5	135.1	126.8	131.4	133.9	128.2
		Model		137.5	124.6	130.8	132.7	125.9	136.3	127.4	134.8
		RAW-afUri-URAT1		121.5	139.2	123.8	138.1	129.9	131.6	135.7	126.3
		RAW-Igκ-afUri		133.2	130.1	128.9	137.8	124.1	136.9	127.9	134.2
		RAW-Ctrl		122.8	139.6	125.3	138.4	129.3	132.1	135.4	126.7
		Rasburicase		133.6	130.5	128.5	137.2	124.9	136.5	127.1	134.5
		T-BIL (data for S4 Fig C)
		Group		T-BIL (μmol/L)
		Mock		3.2	4.8	3.9	4.3	3.1	5	4.1	3.6
		Model		4.9	3.3	4.5	3.8	4.7	3	4	3.7
		RAW-afUri-URAT1		4.6	3.4	4.2	2.9	4.4	3.5	4.8	3.3
		RAW-Igκ-afUri		3.9	4.5	3.6	4.7	3.2	4.9	3.8	4.6
		RAW-Ctrl		3.1	4.8	3.5	4.1	3.7	4.3	3	4.7
		Rasburicase		3.4	4.4	3.3	4.6	3.6	4.2	3.2	4
		D-BIL (data for S4 Fig D)
		Group		D-BIL (μmol/L)
		Mock		0.6	1.2	0.7	1.7	0.6	1.4	0.6	1.6
		Model		0.6	1.2	0.5	1.5	0.6	1.4	0.6	1.4
		RAW-afUri-URAT1		0.9	1.1	0.7	1.3	0.8	1.3	0.8	1.6
		RAW-Igκ-afUri		0.5	1.2	0.7	0.7	0.7	1.3	0.6	1
		RAW-Ctrl		0.6	1.2	0.6	1.6	0.8	1.6	0.7	1.5
		Rasburicase		0.7	1.4	0.6	1.2	0.6	1.3	0.7	1.1
		CRE (data for S4 Fig E)
		Group		CRE (μmol/L)
		Mock		25.3	31.8	27.9	29.4	26.7	30.1	28.6	24.5
		Model		30.9	27.2	29.7	25.8	31.2	26.3	28.9	29.1
		RAW-afUri-URAT1		24.9	31.5	25.6	30.3	27.5	28.3	29.8	26.1
		RAW-Igκ-afUri		27.7	28	25.1	30.6	26.9	31.1	27.4	28.8
		RAW-Ctrl		25.4	31.7	26.5	30.2	27.1	29	28.4	26.4
		Rasburicase		29.5	27.8	25.7	30.8	26.2	31.3	27.3	28.5
		UREA (data for S4 Fig F)
		Group		UREA (μmol/L)
		Mock		3.8	6.2	4.7	5.3	3.6	6.4	5.1	4.2
		Model		6.1	3.9	5.5	4.5	6.3	3.7	5	4.8
		RAW-afUri-URAT1		6	4	5.2	3.5	5.8	4.3	5.6	3.9
		RAW-Igκ-afUri		4.9	5.4	4.1	5.9	3.8	6.2	4.6	5.7
		RAW-Ctrl		3.6	6.1	4.4	5	4.7	5.3	3.7	6.3
		Rasburicase		4.2	5.5	3.9	6	4.5	5.8	3.5	5.1
		Note: This Excel file contains multiple worksheets. Click the tabs below (e.g., Fig 4 data, Fig 5 data) to access the raw data for other figures.

## Sheet: S5 Fig data
			IL-1β (data for S5 Fig A)
			Group		IL-1β (pg/mL)
			Mock		30.7	28.1	35.85	32.5	35.05	34.75	37.65	32.8
			Model		75.8	89.05	89.2	88.9	76.3	79.7	80.8	83.55
			RAW-afUri-URAT1		53.5	51.25	49.15	50.6	54.8	42.35	47.65	52.05
			RAW-Igκ-afUri		44.45	54.45	46.2	52.35	58.2	56.1	45.4	41.55
			RAW-Ctrl		88.1	86	74	87.3	87.3	89.55	75.15	76.3
			Rasburicase		43.95	44.9	44.6	45.55	44.1	48.3	47.35	45.1
			IL-6 (data for S5 Fig B)
			Group		IL-6 (pg/mL)
			Mock		35.3	23.95	23	34.8	24.15	32.15	29.5	30.65
			Model		89.25	80	75.55	87.05	94.9	90.1	79.9	78.75
			RAW-afUri-URAT1		52.65	61.95	53.5	67.55	52.25	52.25	58.85	59.35
			RAW-Igκ-afUri		51.05	63.6	50.3	64.6	54.8	53.95	61.6	61.9
			RAW-Ctrl		95.1	75.85	90.35	87.8	79.9	81.6	91.05	86.6
			Rasburicase		61.4	44.15	59.5	61.8	49.15	59.5	61.95	57.8
			TNF-α (data for S5 Fig C)
			Group		TNF-α (pg/mL)
			Mock		17	18	23.7	17.1	20.7	18.6	20	21.6
			Model		35	45.6	35.7	43.3	44.5	35.3	41.5	49.7
			RAW-afUri-URAT1		23.2	24.9	31.4	22	32.9	31.4	27.4	33.9
			RAW-Igκ-afUri		22.9	27.6	29.2	33.9	37.9	29.2	23.4	31.5
			RAW-Ctrl		45.1	37.8	45.5	42.6	45.6	45.3	50.6	39.7
			Rasburicase		25.3	26.7	20.7	26.4	27.5	33.2	24.4	29.2
			Note: This Excel file contains multiple worksheets. Click the tabs below (e.g., Fig 4 data, Fig 5 data) to access the raw data for other figures.
